# Supplementary material for: Effect of Donor Age on Endocrine Function of and Immune Response to Ovarian Grafts
Source: Int J Mol Sci. 2024 Mar 19;25(6):3431. doi: 10.3390/ijms25063431 (PMC10970747; doi:10.3390/ijms25063431)
Supplement: Supplementary file 1 [file ijms-25-03431-s001.zip]

Archive with 1 entries (1 files):
- ijms-2884781-supplementary.pdf
